# Supplementary material for: Bright Light Therapy for Parkinson Disease: A Literature Review and Meta-Analysis of Randomized Controlled Trials
Source: Biology (Basel). 2021 Nov 19;10(11):1205. doi: 10.3390/biology10111205 (PMC8614737; doi:10.3390/biology10111205)
Supplement: Supplementary file 1 [file biology-10-01205-s001.zip]

Archive with 1 entries (1 files):
- biology-1280492-supplementary.pdf
